# Supplementary material for: Preclinical Validation of Talaporfin Sodium-Mediated Photodynamic Therapy for Esophageal Squamous Cell Carcinoma
Source: PLoS One. 2014 Aug 4;9(8):e103126. doi: 10.1371/journal.pone.0103126 (PMC4121166; doi:10.1371/journal.pone.0103126)
Supplement: File S1 — Supporting data. Data S1, The fluorescence intensity of talaporfin sodium in cultured ESCC cells. (A) TE-5, (B) TE-8, (C) TE-10, (D) TE-11, (E) TE-5R, (F) TE-11R, Comp-APC-A: Compensated-Allophycocyanin (APC)-Area. Data S2, Cytotoxic effect of t-PDT on ESCC cells. The number of viable cells after t-PDT was expressed as a percentage of unirradiated control cells. (A) TE-5, (B) TE-8, (C) TE-10, (D) TE-11, (E) TE-5R, (F) TE-11R. Data S3, Flow cytometric analysis with Annexin V/Propidium iodide double-staining. Annexin V and Propidium iodide (PI) is detected by FITC and phycoerythrin (PE), respectively. Data S4, Xenograft tumor size. Each table represents the tumor volume (upper table) and the response rate (lower table). (XLSX) [file pone.0103126.s001.xlsx]

## Sheet: Data S1
Incorporation of talaporfin sodium

## Sheet: Data S2
Cell viability
(A) TE-5		0 mg/mL	3 mg/mL	10 mg/mL	30 mg/mL	100 mg/mL
	Irradiation (-)	100	98.8889	103.704	102.222	98.7037
	SD	2.24525	7.78439	1.46986	1.39812	1.66667
		0 mg/mL	3 mg/mL	10 mg/mL	30 mg/mL	100 mg/mL
	Irradiation (+)	101.852	101.296	86.2963	28.7037	1.11111
	SD	3.05976	4.09506	2.24525	6.09425	0.96225
(B) TE-8		0 mg/mL	3 mg/mL	10 mg/mL	30 mg/mL	100 mg/mL
	Irradiation (-)	100	100.726	99.4194	97.2424	87.2279
	SD	4.22897	2.39807	1.33021	2.62455	8.4915
		0 mg/mL	3 mg/mL	10 mg/mL	30 mg/mL	100 mg/mL
	Irradiation (+)	101.742	103.628	85.6313	43.9768	11.4659
	SD	0.665105	2.66042	9.81694	7.67037	2.61248
(C) TE-10		0 mg/mL	3 mg/mL	10 mg/mL	30 mg/mL	100 mg/mL
	Irradiation (-)	100	101.633	102.904	101.633	92.7405
	SD	1.08893	3.92619	2.74041	2.49505	5.05893
		0 mg/mL	3 mg/mL	10 mg/mL	30 mg/mL	100 mg/mL
	Irradiation (+)	101.996	104.356	79.1289	42.2868	6.71506
	SD	2.17786	2.45513	1.08893	13.0709	1.44052
(D) TE-11		0 mg/mL	3 mg/mL	10 mg/mL	30 mg/mL	100 mg/mL
	Irradiation (-)	100	99.1653	97.9967	96.995	105.843
	SD	3.75904	2.84787	1.60996	0.578314	2.08514
		0 mg/mL	3 mg/mL	10 mg/mL	30 mg/mL	100 mg/mL
	Irradiation (+)	100	93.6484	94.9778	51.551	9.60118
	SD	3.32595	2.51975	1.42447	0.511684	1.8449
(E) TE-5R		0 mg/mL	3 mg/mL	10 mg/mL	30 mg/mL	100 mg/mL
	Irradiation (-)	100	97.3856	96.732	97.8214	101.743
	SD	1.72925	2.35657	6.30304	7.19944	1.88677
		0 mg/mL	3 mg/mL	10 mg/mL	30 mg/mL	100 mg/mL
	Irradiation (+)	99.3464	99.3464	75.1634	23.7473	4.13943
	SD	1.36057	6.34806	1.64484	4.52824	1.13206
(F) TE-11R		0 mg/mL	3 mg/mL	10 mg/mL	30 mg/mL	100 mg/mL
	Irradiation (-)	100	100.518	99.8273	99.1364	99.3092
	SD	1.49573	2.60789	1.19658	3.39764	1.07858
		0 mg/mL	3 mg/mL	10 mg/mL	30 mg/mL	100 mg/mL
	Irradiation (+)	98.4456	99.6546	97.9275	55.6131	4.83592
	SD	2.37439	2.85366	4.42694	8.73688	4.81429

## Sheet: Data S3
FACS analysis (Annexin V/PI double staining)
		No treatment					Talaporfin alone
		Irradiation alone				Talaporfin and irradiation

## Sheet: Data S4
Xenograft tumor size
		Tumor volume (mm3)
	Animal	0	3	7	10	14	17	21
Control	1001	147.152	189.594	255.873	318.319	364.893	513.783	647.587
	1002	96.9756	153.729	228.456	369.944	512.111	600.815	850.12
	1003	94.2493	129.211	167.962	278.848	399.087	501.617	654.817
	1004	80.227	95.449	135.218	169.982	220.968	296.235	411.228
	1005	78.5679	121.678	211.434	330.796	445.499	608.281	822.651
	1006	57.4882	83.4627	112.59	155.966	244.386	370.889	543.893
	1007	55.7618	64.0807	89.4806	125.637	160.165	180.802	241.816
2.5 mg/kg	2001	134.697	158.681	184.444	292.423	334.183	415.095	611.147
	2002	106.892	154.194	173.387	217.672	324.208	416.965	566.955
	2003	93.9844	111.726	131.759	175.255	210.36	248.449	357.318
	2004	46.5188	66.728	67.7901	73.5827	94.4869	153.409	307.02
	2005	78.1022	113.878	134.474	155.929	212.806	263.158	372.376
	2006	61.1325	65.3405	66.4415	73.4576	82.8939	96.9746	122.943
	2007	54.2637	66.9431	87.6066	115.594	175.324	239.93	372.052
5 mg/kg	3001	132.407	168.344	180.502	203.624	261.817	311.826	475.639
	3002	109.328	115.045	194.856	221.794	382.583	483.145	762.845
	3003	92.7652	105.828	95.9926	112.053	142.635	171.613	293.256
	3004	85.9468	133.36	132.836	158.833	199.358	248.55	340.951
	3005	75.9284	99.5576	92.2208	93.4841	170.918	323.264	566.79
	3006	61.9062	50.2916	48.0065	33.0571	27.4603	31.4327	61.8029
	3007	51.795	47.385	46.2623	40.967	39.3301	28.9696	48.9947
10 mg/kg	4001	131.976	51.5961	40.0567	42.7714	49.5001	75.7389	137.009
	4002	113.231	66.4835	79.7815	75.7179	59.8291	38.8209	23.8722
	4003	91.3135	59.5196	27.5885	22.5914	32.2843	66.8902	70.2212
	4004	87.9452	63.0455	53.3285	59.642	67.5284	112.331	216.888
	4005	74.0736	37.7682	28.1361	29.6842	56.6243	167.633	252.718
	4006	62.1813	28.9579	35.6499	41.1461	57.3792	51.5522	57.9702
	4007	50.0305	31.0531	25.1404	29.4965	39.8886	35.4455	21.5105
	Average	0	3	7	10	14	17	21
	Control	87.2031	119.601	171.573	249.927	335.301	438.917	596.016
	2.5 mg/kg	82.2271	105.356	120.843	157.702	204.894	261.997	387.116
	5 mg/kg	87.1539	102.83	112.954	123.402	174.872	228.4	364.325
	10 mg/kg	87.2502	48.3463	41.3831	43.0071	51.862	78.3444	111.455
	SD
	Control	11.6841	16.2804	23.6462	36.8801	48.8828	60.9529	82.2844
	2.5 mg/kg	11.9708	15.3614	18.2507	30.0807	37.4776	45.5521	61.7342
	5 mg/kg	10.4497	16.35	22.387	28.1803	46.9192	62.3076	98.6518
	10 mg/kg	10.779	5.91062	7.37008	7.1165	4.61431	17.8524	35.2021
		Response rate
	Animal	0	3	7	10	14	17	21
Control	1001	1	1.28842	1.73883	2.1632	2.4797	3.49151	4.4008
	1002	1	1.58523	2.35581	3.81482	5.28082	6.19553	8.76633
	1003	1	1.37095	1.7821	2.95862	4.23438	5.32224	6.94771
	1004	1	1.18974	1.68545	2.11876	2.75428	3.69246	5.1258
	1005	1	1.5487	2.6911	4.21032	5.67025	7.7421	10.4706
	1006	1	1.45182	1.95849	2.713	4.25107	6.45156	9.46095
	1007	1	1.14919	1.60469	2.2531	2.8723	3.24239	4.33659
2.5 mg/kg	2001	1	1.17806	1.36933	2.17098	2.48101	3.08171	4.53721
	2002	1	1.44253	1.62208	2.03638	3.03305	3.90082	5.30402
	2003	1	1.18877	1.40192	1.86473	2.23824	2.64351	3.80188
	2004	1	1.43443	1.45726	1.58178	2.03115	3.29779	6.5999
	2005	1	1.45806	1.72176	1.99647	2.72471	3.36941	4.76781
	2006	1	1.06883	1.08684	1.20161	1.35597	1.5863	2.0111
	2007	1	1.23366	1.61446	2.13023	3.23096	4.42155	6.85637
5 mg/kg	3001	1	1.27141	1.36323	1.53786	1.97736	2.35505	3.59224
	3002	1	1.05229	1.78231	2.0287	3.4994	4.41923	6.97758
	3003	1	1.14082	1.03479	1.20792	1.53759	1.84997	3.16127
	3004	1	1.55166	1.54556	1.84803	2.31955	2.89191	3.967
	3005	1	1.3112	1.21458	1.23121	2.25104	4.25749	7.46479
	3006	1	0.812383	0.775471	0.533987	0.443579	0.507747	0.998331
	3007	1	0.914857	0.893182	0.790946	0.759343	0.559312	0.945936
10 mg/kg	4001	1	0.390949	0.303514	0.324083	0.375068	0.573882	1.03813
	4002	1	0.587149	0.704591	0.668703	0.528381	0.342847	0.210827
	4003	1	0.651816	0.302129	0.247405	0.353554	0.732534	0.769012
	4004	1	0.716872	0.606383	0.678173	0.767846	1.27728	2.46617
	4005	1	0.509874	0.37984	0.400739	0.764433	2.26306	3.41171
	4006	1	0.4657	0.573321	0.661711	0.922772	0.829063	0.932277
	4007	1	0.620684	0.502501	0.589571	0.797286	0.708478	0.429948
	Average	0	3	7	10	14	17	21
	Control	1	1.36915	1.97378	2.89026	3.93469	5.16254	7.07268
	2.5 mg/kg	1	1.28633	1.46767	1.8546	2.44216	3.18587	4.83975
	5 mg/kg	1	1.15066	1.22987	1.31124	1.82684	2.40581	3.87245
	10 mg/kg	1	0.563292	0.481754	0.510055	0.644192	0.96102	1.32258
	SD
	Control	0	0.0641531	0.15213	0.314841	0.479413	0.655539	0.958036
	2.5 mg/kg	0	0.0591893	0.0800424	0.131851	0.241179	0.34323	0.627838
	5 mg/kg	0	0.0952388	0.136343	0.2039	0.389733	0.598462	0.975473
	10 mg/kg	0	0.0429191	0.0594468	0.0687084	0.0846707	0.242051	0.443061
